# Supplementary material for: Metagenomic polymorphic toxin effector and immunity profiling predicts microbiome development and disease-related dysbiosis
Source: mSystems. 2026 May 22;11(6):e00305-26. doi: 10.1128/msystems.00305-26 (PMC13288982; doi:10.1128/msystems.00305-26)
Supplement: Supplemental tables — Tables S1 and S2. [file msystems.00305-26-s0002.xlsx]

## Sheet: Table S1
Table S1. Marker genes included in PolyProf
taget	type	MAG-derived sequences	Shannon entropy median	Shannon entropy mean	PolyProf_off_target	PolyProf_LOD	PolyProf_R2	hmmer_off_target	hmmer_LOD	hmmer_R2	crossmapper_rate
EssB	T7SS	462	1.86924	1.71143	0	0.245164	0.259253	NA	NA	NA	0
Imm10	immunity	56	0.258019	0.347392	0	0.269912	0.308089	3.1	0.628015	0.0759985	3.95e-05
Imm11	immunity	48	0.286834	0.364142	0	0.108949	0.393022	4.9	0.15152	0.250809	3.53e-05
Imm12	immunity	82	0.980556	0.912331	0	0.240383	0.134001	4.3	2.88367	0.00107408	4.22e-05
Imm13	immunity	2078	2.02673	1.93553	3.72707	0.164717	0.261262	5.4	0.195891	0.200033	1.04735e-05
Imm14	immunity	328	1.77382	1.65467	4.23516	0.106956	0.729993	6.2	0.155648	0.560753	0.000153681
Imm17	immunity	306	1.19964	1.10446	0.245098	0.10921	0.473273	33.4	-2.79016	0.00137466	0
Imm18	immunity	108	0.98411	0.814895	0	0.0747942	0.956247	9.11111	0.237981	0.683422	0
Imm19	immunity	128	0.392664	0.478265	0	0.181759	0.320531	3.7	0.097994	0.618742	0
Imm1	immunity	12	1.45915	1.25047	0	0.0868195	0.864836	8.9	0.153832	0.670841	2.25152e-05
Imm20	immunity	278	1.61719	1.58362	0	0.155066	0.355784	4.5	0.158007	0.347217	0
Imm21	immunity	66	0	0.182994	0	0.544295	0.0341638	1.1	0.0858906	0.586861	0.00010002
Imm22	immunity	302	0.529104	0.617144	3.72902	0.10765	0.644414	5.8	0.108768	0.639665	0
Imm23	immunity	46	0.944489	0.873027	0	0.227342	0.17373	8.11111	0.0673811	0.725414	0
Imm24	immunity	42	0.548954	0.526976	0	NA	1.67681e-05	5.2	-0.726185	0.0108832	0
Imm25	immunity	34	0.322757	0.304355	0	0.130536	0.281995	3.9	0.158697	0.209942	0
Imm26	immunity	108	1.1166	1.0734	0	0.120638	0.67317	5.7	0.0732808	0.84807	0
Imm27	immunity	2	0	0	0	4.39546	0.000521602	4.7	0.317593	0.0908771	0
Imm28	immunity	10	0	0.330748	0	0.158058	0.240149	7.5	0.18647	0.185052	0.00020002
Imm29	immunity	30	1.24195	1.16877	0	0.245138	0.129219	6	-1.40264	0.00451211	0
Imm2	immunity	42	1.64824	1.50055	0	0.174195	0.34945	3.6	0.0712591	0.762465	0
Imm33	immunity	116	0	0.713932	0	-0.253015	0.088147	13.4	0.295146	0.0663276	0
Imm34	immunity	90	0.821281	0.830982	0	0.131046	0.276322	6.2	0.155336	0.213682	9.70224e-06
Imm35	immunity	2	0	0	0	0.13	0.29	4	0.118575	0.338506	0.0001
Imm36	immunity	400	1.05985	1.2101	0	0.131151	0.643525	10	-3.17994	0.00306131	0
Imm3	immunity	8	0.918296	0.867199	0	-0.200425	0.0606576	7.6	0.109733	0.177241	1.03147e-05
Imm40	immunity	52	0.795314	0.698955	0	0.239529	0.298543	10.1	0.335982	0.177845	0.00030003
Imm42	immunity	100	0.795314	0.698955	2.2352	0.303947	0.149143	6.7	0.139758	0.453272	0
Imm43	immunity	24	0	0.20736	0	0.115621	0.661503	3.2	0.103694	0.708422	0
Imm44	immunity	34	0	0.176511	0.991969	0.542293	0.0140845	5.3	0.143216	0.170006	0
Imm45	immunity	74	1.54244	1.49541	0	0.1518	0.227406	3.2	0.152667	0.22541	0.0001
Imm46	immunity	4	1	0.671642	0	0.100471	0.434191	3.8	0.109416	0.392848	0
Imm47	immunity	16	0.954434	0.97799	0	0.0773879	0.304458	7.6	0.0532514	0.480374	1.8182e-05
Imm48	immunity	48	0.894354	0.812788	0	0.213192	0.299393	5.8	0.09565	0.679789	9.998e-05
Imm50	immunity	16	0.811278	0.73752	0	0.144211	0.320699	3.2	0.0597339	0.733448	0
Imm51	immunity	410	0.211376	0.421259	0	0.243468	0.0771775	9.3	0.168467	0.148699	0
Imm52	immunity	36	0.811278	0.79607	0	0.13	0.29	1.7	0.166854	0.111442	0.00020004
Imm53	immunity	12	0.811278	0.877702	0	0.13	0.29	4.3	0.897967	0.0298531	0
Imm54	immunity	240	1.39455	1.39663	0	0.132689	0.170886	10.2	-0.41202	0.0209285	7.11642e-05
Imm55	immunity	82	1.43877	1.38434	0	-0.230108	0.198577	17.7	0.103386	0.551056	0
Imm57	immunity	102	0.439497	0.497682	0.992629	0.164959	0.456968	4.8	0.0881927	0.746455	0.0003
Imm59	immunity	70	0.918635	0.947027	0	0.13	0.29	7.33333	0.121763	0.351529	0.00010003
Imm5	immunity	1828	1.02075	0.997519	0.124688	0.0864321	0.665917	4.1	0.244158	0.199864	2.15072e-05
Imm60	immunity	116	1.02812	0.991413	0	0.058959	0.588704	17.375	0.0676815	0.549719	9.994e-05
Imm61	immunity	26	0.961237	0.759495	0	0.127197	0.42368	4.25	0.0924599	0.604499	0
Imm62	immunity	458	1.71072	1.5904	0	0.286223	0.150329	4.9	0.910926	0.0171678	0
Imm63	immunity	146	1.66038	1.53431	0	0.335479	0.0859781	7.4	0.101839	0.505142	0
Imm64	immunity	6	0.918296	0.961088	0	0.0856708	0.482425	10.6	0.121715	0.315903	0
Imm65	immunity	296	1.45361	1.36333	0	0.200061	0.305265	6.1	0.302308	0.16138	0
Imm66	immunity	4228	0.717534	0.917694	7.09154	0.966182	0.0164349	12.4444	0.0569923	0.644333	0.00177796
Imm67	immunity	2008	1.15909	1.1926	0.411459	0.28256	0.150661	6.7	0.130018	0.482161	3.77522e-05
Imm68	immunity	1870	1.04263	1.10426	0.498753	0.115865	0.392687	7.1	-2.28012	0.00179164	0
Imm69	immunity	14	0	0.311324	0	0.0295084	0.811151	0	n.d.	n.d.	0
Imm6	immunity	32	1.19819	1.13885	0	0.0633503	0.639082	7.2	0.202241	0.148025	0.000300175
Imm70	immunity	350	1	1.14778	0.248756	0.267149	0.147366	8.3	0.134904	0.403976	0.00010003
Imm74	immunity	2	0	0	0	0.13	0.29	0	n.d.	n.d.	0
Imm7	immunity	46	0.985228	0.871202	0	0.130143	0.752321	1.5	0.0494275	0.954665	0
Imm8	immunity	10	1	0.956337	0	0.46219	0.0665588	4.8	0.405595	0.0847454	0
Imm9	immunity	186	0.914019	0.950831	0	0.497139	0.0493182	3.3	0.175866	0.293055	0
ImmADPRGHD	immunity	34	1.42473	1.29527	0	0.131329	0.351413	89.6	-0.903635	0.0113147	0
ImmBarstar	immunity	38	1.58147	1.5199	0	0.13	0.29	16.3	0.0945368	0.666021	0
ImmComJ	immunity	58	0	0.351668	0	0.144469	0.580814	4.2	0.169635	0.501236	0.00010001
ImmMy6CBD	immunity	430	0.549154	0.670582	0	0.124968	0.449821	2.4	0.199365	0.243138	0
ImmNMB0513	immunity	86	1.39641	1.32701	0	-1.20498	0.00712527	7.1	0.238739	0.154562	0
ImmNTF2	immunity	30	1.40564	1.25746	0	0.148921	0.208591	6.3	25.546	8.95684e-06	9.999e-05
ImmPA2201	immunity	928	1.88067	1.71752	2.24005	0.188406	0.373621	9.6	0.1728	0.41489	0
ImmSUFU2	immunity	2820	1.19787	1.22303	0.997506	0.0766136	0.701007	9.7	0.0840423	0.660832	4.88005e-05
ImmSUFU	immunity	5112	1.29042	1.28209	12.1071	0.212234	0.10659	2.2	-0.497865	0.0212207	0.000112041
ImmSUKH	immunity	10	0.918296	0.897293	0	0.192548	0.173538	10.7	0.130032	0.315263	9.998e-05
ImmVC0424	immunity	222	2.00649	1.69564	0	0.0876157	0.55531	5.5	0.0720088	0.648965	2.87933e-05
LDpeptidase	effector	13332	1	1.22016	17.3615	0.103581	0.629617	89.1	0.129744	0.52003	9.77078e-05
Ntox10	effector	11118	1.52193	1.50453	54.898	0.407245	0.0936155	7.22222	-0.29261	0.16671	0.000171499
Ntox11	effector	6	0.650022	0.509475	0	0.127355	0.382263	3.7	0.132535	0.363618	3.63626e-05
Ntox12	effector	4	0	0.361817	0	0.0374207	0.650284	3.6	0.0860549	0.260141	9.995e-05
Ntox13	effector	518	1	1.14383	0	0.13	0.29	7.4	0.716158	0.0144515	8.84643e-05
Ntox16	effector	4555	2.06833	1.91958	56.8868	0.524241	0.146889	4.55556	6.84693	0.00100836	0.000608171
Ntox17	effector	6	0	0.398937	0	0.371864	0.0568063	3.7	0.162179	0.240495	0
Ntox19	effector	42	1.45503	1.39785	0	0.09953	0.636489	2.3	0.230318	0.246411	4.51794e-05
Ntox20	effector	826	0.918296	0.849557	18.899	0.0770109	0.815833	2.4	-0.463691	0.108886	0.000181982
Ntox21	effector	31	0.970951	0.967017	0	0.13	0.29	2.8	0.140596	0.303233	0
Ntox23	effector	1377	1.7605	1.64419	0.800432	0.0511844	0.716538	5.1	0.562746	0.0204836	0.000237325
Ntox24	effector	1	NA	NA	0	0.113153	0.136581	10.2	0.0323104	0.659871	0
Ntox25	effector	22	1.28067	1.17611	0	0.108763	0.581991	3.6	0.133595	0.479927	0.00010001
Ntox26	effector	2742	2.42799	2.14773	1.2746	0.191782	0.315953	4.1	-2.39251	0.00295907	7.58668e-05
Ntox29	effector	1291	1.79043	1.62561	0	0.167871	0.256375	40.4	-0.246925	0.137444	0.000890799
Ntox2	effector	191	0.923883	1.04145	0	0.329227	0.116229	3.9	-3.71487	0.00103189	0.000189669
Ntox30	effector	1068	1.6645	1.58131	7.28476	0.389603	0.154222	3.3	-2.11161	0.00616909	0.000534913
Ntox31	effector	5	0	0.458624	0	0.201089	0.275437	6.5	0.113061	0.545981	0
Ntox32	effector	23377	2.13301	1.93841	0	0.13	0.29	0	n.d.	n.d.	0.00296571
Ntox33	effector	1663	1.71414	1.70171	2.98759	-0.419028	0.0474171	19.3	-4.50861	0.00042978	0.000196876
Ntox34	effector	16	0	0.0436812	0	0.756398	0.0252617	2.7	0.179763	0.31453	0.00010007
Ntox35	effector	241	1.78917	1.63109	0	0.188632	0.106946	7.2	0.256052	0.0610258	0.000514123
Ntox37	effector	1123	1.77356	1.68794	0	0.324649	0.186757	3.66667	0.44248	0.110022	0
Ntox38	effector	9	0	0.238476	0	0.13	0.29	1.7	0.288646	0.37618	0.000108491
Ntox40	effector	2	1	0.56	0	-0.0815048	0.193497	6.7	0.375941	0.0111513	0
Ntox42	effector	8	0.918296	0.675744	0	0.0937455	0.406479	4.1	0.034803	0.832468	0.000241698
Ntox43	effector	1	NA	NA	0	0.480522	0.0920667	4.4	0.789526	0.0362017	0
Ntox44	effector	1967	2.04136	1.97978	0.115623	0.218871	0.162415	7.5	0.0779713	0.60442	0.000269378
Ntox45	effector	66	1.12093	1.12399	0	0.212893	0.176848	26.8	0.523056	0.0343682	0
Ntox46	effector	40	1.48236	1.35943	0	-0.298114	0.0827876	3.5	-0.26675	0.101312	0.000219096
Ntox47	effector	8	0.650022	0.770394	0	0.172633	0.352018	2.8	0.10981	0.573136	9.997e-05
Ntox48	effector	143	1.30014	1.276	0	0.229405	0.197417	3.6	0.294937	0.129536	0.000398948
Ntox49	effector	23	1.20883	1.06442	0	0.13	0.29	21.4	0.26318	0.101864	9.997e-05
Ntox4	effector	70	0.310321	0.474127	0.496281	0.0521525	0.886685	5	0.621016	0.0522993	0.000206281
Ntox50	effector	691	1.57154	1.50755	6.70121	0.333396	0.104374	4.9	0.150673	0.363292	0.000314084
Ntox5	effector	2	0	0.19337	0	0.024304	0.914893	1.8	0.0897172	0.440991	0.000359437
Ntox7	effector	1852	1.84492	1.77498	0.247503	-0.766983	0.0266026	2.6	-1.6263	0.00604188	0.000142643
Ntox8	effector	1393	1.58496	1.58292	1.61518	0.19398	0.170637	7.1	-2.25143	0.00152498	0.000340909
Ntox9	effector	958	1.35164	1.37607	0.0453412	0.1674	0.164484	2.3	0.099936	0.355825	0.000201939
Tde1	effector	77	1.53324	1.44859	0	0.0965144	0.582787	NA	NA	NA	0
Tdi1	immunity	430	1.75482	1.69173	0	-0.623766	0.0244578	NA	NA	NA	8.80514e-05
ToxAHH	effector	231	1.92011	1.7366	0	0.101061	0.673086	5.8	0.135282	0.534671	0.00010001
ToxARC	effector	7	0.918296	0.91506	0	1.71376	0.00700658	0	n.d.	n.d.	0
ToxARTHYD1	effector	900	1.93178	1.84463	0.245098	0.13	0.29	2.4	-0.451318	0.122161	0
ToxARTHYD2	effector	1219	1.76262	1.64881	0	0.13	0.29	44.6	0.132994	0.271356	9.999e-05
ToxARTPARP	effector	199	1.7354	1.61213	0	0.299231	0.117914	3.9	0.289014	0.125336	0.000186142
ToxARTRSE	effector	11	0.985228	0.961057	0	0.262813	0.247702	5.8	0.148694	0.507051	0
ToxBarnase	effector	1912	1	1.23062	2.48519	1.61933	0.00521899	0	n.d.	n.d.	0.000718792
ToxCaspase	effector	412	1.82084	1.72703	0	0.0880737	0.392692	20.3	1.3515	0.00273849	0.000677223
ToxCdiAC	effector	146	1.08481	1.12364	0	0.0771609	0.801413	9.8	0.110301	0.663851	0.000505291
ToxColD1	effector	13	1.28668	1.19823	0	0.148166	0.596449	8.7	0.170964	0.52609	0
ToxColE3	effector	9	0.650022	0.635013	0	0.181969	0.133511	1.4	0.134237	0.220663	0.000202958
ToxColicinE5	effector	441	1.25163	1.30995	0	0.163962	0.305505	3.1	0.155539	0.32833	0
ToxComI	effector	6	0	0.0316588	0	0.373635	0.0362094	4.7	0.0962163	0.361654	0.00010002
ToxDeam	effector	1294	1.62901	1.52361	0	0.302988	0.202047	30.3	-0.397135	0.128453	0
ToxDeamsce3516	effector	1294	1.62901	1.52361	0	0.417855	0.063861	36.3	0.668539	0.0259579	0.000860635
ToxDOC	effector	5250	2.22614	2.0381	16.667	0.181482	0.312245	18.4	0.205305	0.261859	0.00142044
ToxEndoU	effector	4	0.918296	0.949697	0	0.565521	0.0228555	11	-0.166321	0.212857	0.00020004
ToxGHH2	effector	856	1.81763	1.74126	0	8.33281	6.17957e-05	4.4	-0.367831	0.0307406	0
ToxGHH	effector	201	1.6286	1.53928	0	0.640388	0.0198783	6.1	0.157917	0.250108	0.000715873
ToxHNHCIDE	effector	66	1	1.01078	0	0.13	0.29	2.7	24.4542	2.15364e-05	0.000149265
ToxHNHDHNNK	effector	240	2	1.73264	0.746889	0.0560897	0.629034	38.4	-0.259115	0.0736067	0.0001
ToxHNHEHHH	effector	2918	1.68639	1.60503	15.4638	0.201775	0.187417	4.2	14.0464	4.7591e-05	0.000993266
ToxHNHGHE	effector	29	0.690695	0.849178	0	0.0950672	0.362219	4.7	0.187538	0.127355	0
ToxHNHHHH	effector	1452	2.06221	1.83105	3.13585	-0.928351	0.0114298	6.2	-0.137663	0.344609	0.000190259
ToxHopH1	effector	932	2.31572	1.95948	0.898187	0.109583	0.431117	27.4	-2.77024	0.00118442	0.000261794
ToxHTH	effector	1542	1.89886	1.82125	0.547449	1.08716	0.0147191	19.6	1.16153	0.0129182	0.00111142
ToxJAB1	effector	197	1.49522	1.40879	2.24006	0.156345	0.497447	13.7	0.348104	0.166439	0.000132155
ToxJAB2	effector	338	0.795314	0.78455	0	0.118362	0.214409	15.1	0.057408	0.537078	0.000214121
ToxLHH	effector	1340	1.96869	1.80052	1.25598	0.138929	0.48189	10.2	-0.618144	0.0448737	0.000184734
ToxMCFSHE	effector	2	0	0.0559284	0	0.0272838	0.770281	15.7	-0.229195	0.0453619	0
ToxMPTase1	effector	553	1.12396	1.17584	0	0.205382	0.407115	11	0.347166	0.193759	0
ToxMPTase2	effector	19	0.852405	0.811741	0	0.077842	0.925152	3.4	0.189583	0.675727	3.63998e-05
ToxMPTase3	effector	2	1	0.608974	0	0.0790308	0.742643	3.5	0.139332	0.481436	0
ToxMPTase4	effector	18	0.33729	0.445094	0	-7.43886	0.000199553	8.5	0.283847	0.120558	0
ToxMPTase5	effector	4	0.811278	0.505741	0.739572	-0.488952	0.0371032	4.1	0.113369	0.41751	0
ToxNucA	effector	2	0	0.35	0	0.132516	0.170138	39.1	-2.41472	0.000617068	0
ToxParBL1	effector	1207	1.86024	1.65166	0.0149484	0.149967	0.550011	0	n.d.	n.d.	0.000146821
ToxPeptidekinase	effector	1056	1.90564	1.76927	37.0977	0.124253	0.44698	9.1	0.158868	0.330841	0.000228783
ToxPL2	effector	14	0.918296	0.880553	0	-0.147622	0.102488	13.1	0.06313	0.384387	0
ToxPL3	effector	94	1.19358	1.16274	0	0.18171	0.294332	6.5	0.128357	0.45531	0.000273968
ToxPL	effector	373	2.15266	1.95275	0	0.0991776	0.473915	7.2	0.470558	0.0384773	0.000169233
ToxPLDMTX2	effector	23	1.02242	1.06432	0	0.136847	0.300947	0	n.d.	n.d.	2.77575e-05
ToxREase10	effector	49	1.54792	1.43158	0	0.0622135	0.877907	4	2.42334	0.00471677	0
ToxREase1	effector	2	0	0.241758	0	0.0287902	0.572537	25.1	0.0480687	0.324542	6.13987e-05
ToxREase2	effector	123	1.29879	1.37146	1.96505	0.203806	0.315201	3.6	1.00107	0.0187204	0
ToxREase3	effector	200	0.114688	0.339252	0	0.132293	0.371539	0	n.d.	n.d.	0.000422
ToxREase4	effector	6975	1.8231	1.80812	65.1676	-0.54594	0.0132802	55.9	-0.236754	0.0667861	0.0014806
ToxREase5	effector	17	1.33015	1.24987	0	0.370276	0.139109	3.8	0.101788	0.681353	0
ToxREase7	effector	30	0.80767	0.910133	0	-1.15527	0.00501655	7.6	-0.721489	0.0127619	0.000120685
ToxREase8	effector	30	0.80767	0.910133	0	-1.38184	0.00613197	0	n.d.	n.d.	0.000331845
ToxREase9	effector	60	0.851662	0.984335	0	0.13	0.29	6.5	0.0876356	0.625436	0
ToxRelE	effector	686	0.268579	0.902018	0.487805	0.0986334	0.53231	41.8	-0.439995	0.0541008	0
ToxSHH	effector	10	0.543564	0.645961	0	-0.28154	0.063306	1.6	0.0800463	0.455359	0
ToxSUFU	effector	2223	2.2925	2.06738	0.793443	0.127993	0.238548	8.8	-0.198984	0.114745	0.000242836
ToxURI1	effector	547	2.32523	2.20056	0	-0.185959	0.0826472	66.5	21.4415	6.77663e-06	0
ToxURI2	effector	11	0.99403	0.934367	0	-0.592365	0.0553281	6	0.166599	0.425437	0
ToxWHH	effector	8	0.864787	0.767641	0	0.114104	0.401922	5.2	-0.57526	0.0257586	6.36404e-05
ToxYabG	effector	1149	2.24369	1.9408	0	0.0359483	0.901127	12.8	0.122193	0.44097	0.00102691
TssB	T6SSiii	183	1.52887	1.4445	0.620072	0.0672272	0.590025	NA	NA	NA	0
TssC	T6SSiii	280	1.27408	1.24849	0	0.10034	0.671189	NA	NA	NA	0.00057012
TssD	T6SSiii	152	1.27856	1.26452	0	0.147011	0.542919	NA	NA	NA	0
TssE	T6SSiii	110	1.44031	1.47485	0	0.149857	0.124727	NA	NA	NA	0.00020008
TssF	T6SSiii	414	1.64498	1.50675	7.72171	0.0667306	0.572636	NA	NA	NA	0.00076592
TssG	T6SSiii	87	0.660462	0.758755	0	0.0995687	0.324636	NA	NA	NA	0.000315381
TssI	T6SSiii	1316	1.90157	1.6889	9.96068	0.137159	0.394615	NA	NA	NA	0.000644586
TssK	T6SSiii	231	1.71824	1.61384	0	0.130197	0.407164	NA	NA	NA	0.000478517
TssN	T6SSiii	227	1.46356	1.35738	0	0.126816	0.449647	NA	NA	NA	0.000352337
TssO	T6SSiii	45	0.865525	0.801436	0	0.25066	0.247056	NA	NA	NA	0
TssP	T6SSiii	207	1.11501	1.13552	0	0.128302	0.764248	NA	NA	NA	0.000673817
TssQ	T6SSiii	43	0.857436	0.861102	0	0.0843443	0.67755	NA	NA	NA	9.999e-05
TssR	T6SSiii	519	1.43967	1.36182	0	0.0907374	0.735051	NA	NA	NA	0.000739098
total		141949									0.00020007	0.020007

## Sheet: Table S2
Table S2. Shotgun metagenomics studies included in the meta-analysis. NCBI BioProject accessions, disease state and case number summaries, and corresponding prior publications are listed.
PolyProf meta-analysis datasets
BioProjects	Study groups	Specimens	Citations (PMID)
PRJNA48479	healthy controls	126	28953883
PRJEB8094	antibiotics	917	26359913
	healthy controls	292
PRJEB37249, PRJEB38742	coronary artery disease	261	35177860
	metabolic syndrome	3059
	healthy controls	1033
PRJNA564397, PRJEB35738, PRJNA674880, PRJNA748262, PRJNA705895	C. difficile infection	219	32459982, 33077744, 33593430, 35083969, 34252073
	healthy controls	199
PRJEB10878, PRJEB12449, PRJEB6070, PRJEB7774, PRJNA447983	colorectal carcinoma	563	33738265, 27171425, 34031391, 35087227, 36572910
	adenoma	125
	healthy controls	518
PRJNA398089, SRP057027, PRJNA685168	Crohn’s disease	1515	26468751, 34297922, 31142855
	ulcerative colitis	946
	healthy controls	737
PRJNA1019702, PRJEB24041, PRJEB32631, PRJEB6456, PRJNA752686	infant – vaginal delivery	1431	39043677, 29496731, 31534227, 25974306, 35383822
	infant – C-section delivery	937
	maternal	385
PRJEB9584	osteoarthritis	126	34082693
PRJEB33500	obese	955	33763720
PRJEB6997	rheumatoid arthritis	128	36040159
PRJEB40095	smoker	291	34880502
	healthy controls	35
PRJEB15179, PRJNA422434	type 2 diabetes	193	29590046, 23023125
	healthy controls	140
microbiome development and strain sharing datasets
BioProjects	Study groups	Specimens	Citations (PMID)
PRJNA999635	strain sharing analysis healthy controls	1117	39567691
PRJEB45799	USA child (saliva)	530	36653448
	USA maternal (saliva)	123
	USA paternal (saliva)	605
	Guinea-Bissau households (fecal)	342
